# Supplementary material for: Rosemary Extract Reduces Odor in Cats Through Nitrogen and Sulfur Metabolism by Gut Microbiota–Host Co-Modulation
Source: Animals (Basel). 2025 Jul 16;15(14):2101. doi: 10.3390/ani15142101 (PMC12291628; doi:10.3390/ani15142101)
Supplement: Supplementary file 1 [file animals-15-02101-s001.zip]

Archive with 1 entries (1 files):
- animals-3698521-supplementary.pdf
